# Supplementary material for: Impact of Phage Therapy on Multidrug-Resistant Escherichia coli Intestinal Carriage in a Murine Model
Source: Microorganisms. 2021 Dec 13;9(12):2580. doi: 10.3390/microorganisms9122580 (PMC8708983; doi:10.3390/microorganisms9122580)
Supplement: Supplementary file 1 [file microorganisms-09-02580-s001.zip]

Archive with 1 entries (1 files):
- microorganisms-1479298-supplementary.pdf
